# Supplementary material for: Differentiating bacteria by their unique surface interactions
Source: PLoS One. 2025 Jun 30;20(6):e0327489. doi: 10.1371/journal.pone.0327489 (PMC12208452; doi:10.1371/journal.pone.0327489)
Supplement: S1 Spreadsheet — All tabulated bacterial count data of all PEM-bound test bacteria used to produce all attachment curves and SIPs data. (XLSX) [file pone.0327489.s009.xlsx]

## Sheet: A. baumannii B0098426R
	Surface-bound cell counts
OD600	PDDA	PEI	PSS
0.0918	636	634	605
0.0918	518	582	529
0.0918	592	578	649
0.0918	568	637	606
0.0918	580	645	586
0.0918	580	643	557
0.0918	595	623	635
0.0918	588	625	617
0.0918	598	576	629
0.0918	567	641	595
0.092	556	584	563
0.092	606	608	697
0.092	512	524	641
0.092	598	580	678
0.092	567	537	600
0.092	542	590	613
0.092	662	606	774
0.092	543	545	617
0.092	600	570	591
0.092	622	520	608
0.0985	488	498	580
0.0985	482	481	556
0.0985	502	497	510
0.0985	551	478	527
0.0985	491	471	516
0.0985	499	520	572
0.0985	492	518	537
0.0985	452	518	539
0.0985	479	557	609
0.0985	486	481	527
0.1835	1142	1201	1388
0.1835	1212	1234	1485
0.1835	1165	1331	1316
0.1835	1159	1400	1244
0.1835	1188	1243	1497
0.1835	1287	1346	1399
0.1835	1231	1375	1467
0.1835	1181	1272	1353
0.1835	1199	1324	1547
0.1835	1169	1297	1320
0.184	1261	1213	1527
0.184	1052	1189	1375
0.184	1091	1164	1337
0.184	1035	1228	1305
0.184	1077	1172	1382
0.184	1231	1127	1410
0.184	1126	1154	1574
0.184	1198	1229	1483
0.184	1175	1186	1412
0.184	1169	1234	1482
0.197	1071	1022	1113
0.197	1120	1114	1130
0.197	1046	1133	1108
0.197	1015	1169	1131
0.197	1081	1155	1157
0.197	1019	1105	1112
0.197	1048	1021	1318
0.197	1032	1208	1118
0.197	985	1068	1138
0.197	1007	1078	1072
0.367	2059	2107	2284
0.367	1958	2179	2246
0.367	2041	2116	2155
0.367	1832	2234	2306
0.367	2102	2265	2187
0.367	1837	2212	2188
0.367	2117	2244	2273
0.367	2036	2195	2404
0.367	2059	2179	2230
0.367	1623	2248	2691
0.368	1902	2471	2321
0.368	1899	2430	2286
0.368	2118	2354	2373
0.368	1881	2362	2164
0.368	1910	2305	2222
0.368	2078	2361	2215
0.368	1459	2250	2207
0.368	1885	2467	2134
0.368	1868	2350	2300
0.368	1823	2391	2293
0.394	1630	2153	1998
0.394	1768	2129	1983
0.394	1586	2140	2031
0.394	1630	2065	2017
0.394	1600	2161	2015
0.394	1711	2002	2018
0.394	1659	2099	1932
0.394	1671	2140	2036
0.394	1600	2189	1963
0.394	1657	2134	1978
0.734	3892	4482	4023
0.734	3905	4758	4031
0.734	4006	4621	4029
0.734	3714	4670	3964
0.734	4023	4533	3934
0.734	3882	4554	4018
0.734	3791	4332	3840
0.734	3880	4514	3958
0.734	3853	4549	3776
0.734	3846	4556	3973
0.736	4123	4474	4187
0.736	4036	4401	3831
0.736	4137	4273	4159
0.736	4184	4350	4102
0.736	4163	4526	4043
0.736	4199	4427	3844
0.736	4042	4306	4090
0.736	4239	4399	4122
0.736	4078	4562	3965
0.736	4265	4474	3575
0.788	3616	4094	3969
0.788	3573	3800	4065
0.788	3451	3907	4155
0.788	3398	3893	4010
0.788	3461	4084	4091
0.788	3476	4076	4011
0.788	3456	4083	4059
0.788	3559	4060	4063
0.788	3563	4097	4131
0.788	3466	3930	4128

## Sheet: K. pneomoniae H0142357
	Surface-bound cell counts
OD600	PDDA	PEI	PSS
0.0918	636	634	605
0.0918	518	582	529
0.0918	592	578	649
0.0918	568	637	606
0.0918	580	645	586
0.0918	580	643	557
0.0918	595	623	635
0.0918	588	625	617
0.0918	598	576	629
0.0918	567	641	595
0.092	556	584	563
0.092	606	608	697
0.092	512	524	641
0.092	598	580	678
0.092	567	537	600
0.092	542	590	613
0.092	662	606	774
0.092	543	545	617
0.092	600	570	591
0.092	622	520	608
0.0985	488	498	580
0.0985	482	481	556
0.0985	502	497	510
0.0985	551	478	527
0.0985	491	471	516
0.0985	499	520	572
0.0985	492	518	537
0.0985	452	518	539
0.0985	479	557	609
0.0985	486	481	527
0.1835	1142	1201	1388
0.1835	1212	1234	1485
0.1835	1165	1331	1316
0.1835	1159	1400	1244
0.1835	1188	1243	1497
0.1835	1287	1346	1399
0.1835	1231	1375	1467
0.1835	1181	1272	1353
0.1835	1199	1324	1547
0.1835	1169	1297	1320
0.184	1261	1213	1527
0.184	1052	1189	1375
0.184	1091	1164	1337
0.184	1035	1228	1305
0.184	1077	1172	1382
0.184	1231	1127	1410
0.184	1126	1154	1574
0.184	1198	1229	1483
0.184	1175	1186	1412
0.184	1169	1234	1482
0.197	1071	1022	1113
0.197	1120	1114	1130
0.197	1046	1133	1108
0.197	1015	1169	1131
0.197	1081	1155	1157
0.197	1019	1105	1112
0.197	1048	1021	1318
0.197	1032	1208	1118
0.197	985	1068	1138
0.197	1007	1078	1072
0.367	2059	2107	2284
0.367	1958	2179	2246
0.367	2041	2116	2155
0.367	1832	2234	2306
0.367	2102	2265	2187
0.367	1837	2212	2188
0.367	2117	2244	2273
0.367	2036	2195	2404
0.367	2059	2179	2230
0.367	1623	2248	2691
0.368	1902	2471	2321
0.368	1899	2430	2286
0.368	2118	2354	2373
0.368	1881	2362	2164
0.368	1910	2305	2222
0.368	2078	2361	2215
0.368	1459	2250	2207
0.368	1885	2467	2134
0.368	1868	2350	2300
0.368	1823	2391	2293
0.394	1630	2153	1998
0.394	1768	2129	1983
0.394	1586	2140	2031
0.394	1630	2065	2017
0.394	1600	2161	2015
0.394	1711	2002	2018
0.394	1659	2099	1932
0.394	1671	2140	2036
0.394	1600	2189	1963
0.394	1657	2134	1978
0.734	3892	4482	4023
0.734	3905	4758	4031
0.734	4006	4621	4029
0.734	3714	4670	3964
0.734	4023	4533	3934
0.734	3882	4554	4018
0.734	3791	4332	3840
0.734	3880	4514	3958
0.734	3853	4549	3776
0.734	3846	4556	3973
0.736	4123	4474	4187
0.736	4036	4401	3831
0.736	4137	4273	4159
0.736	4184	4350	4102
0.736	4163	4526	4043
0.736	4199	4427	3844
0.736	4042	4306	4090
0.736	4239	4399	4122
0.736	4078	4562	3965
0.736	4265	4474	3575
0.788	3616	4094	3969
0.788	3573	3800	4065
0.788	3451	3907	4155
0.788	3398	3893	4010
0.788	3461	4084	4091
0.788	3476	4076	4011
0.788	3456	4083	4059
0.788	3559	4060	4063
0.788	3563	4097	4131
0.788	3466	3930	4128

## Sheet: P. aeruginosa PA01
	Surface-bound cell counts
OD600	PDDA	PEI	PSS
0.0816	812	847	670
0.0816	661	849	679
0.0816	793	888	629
0.0816	825	926	731
0.0816	796	883	683
0.0816	756	855	670
0.0816	751	870	719
0.0816	840	890	704
0.0816	785	862	724
0.0816	780	922	701
0.0888	803	1137	863
0.0888	616	1124	976
0.0888	694	1101	990
0.0888	731	1079	800
0.0888	674	1084	828
0.0888	658	1062	841
0.0888	705	1097	921
0.0888	663	1021	701
0.0888	666	1120	779
0.0888	643	1087	806
0.09	951	1231	1237
0.09	926	1252	1125
0.09	938	1155	1271
0.09	846	1198	1254
0.09	912	1321	1193
0.09	890	1163	1356
0.09	939	1208	1321
0.09	923	1105	1266
0.09	958	1178	1171
0.09	987	1144	1332
0.1633	1751	1635	2023
0.1633	1904	1542	1351
0.1633	1737	1498	1639
0.1633	1812	1615	1577
0.1633	1784	1680	1726
0.1633	1925	1608	1586
0.1633	1850	1627	1598
0.1633	1874	1710	1333
0.1633	1858	1737	1445
0.1633	1873	1686	1374
0.1775	1634	2112	1477
0.1775	1396	1984	1525
0.1775	1660	2142	1580
0.1775	1634	2093	1497
0.1775	1533	2177	1412
0.1775	1725	2098	1408
0.1775	1659	1999	1429
0.1775	1724	2121	1413
0.1775	1801	1951	1691
0.1775	1651	2034	1530
0.18	2125	2171	2000
0.18	2271	2198	1968
0.18	2126	2200	1662
0.18	2192	2095	1783
0.18	2131	2239	1872
0.18	2225	2199	1752
0.18	2219	2101	1960
0.18	2134	2129	1950
0.18	2207	2119	1948
0.18	2144	2072	1991
0.3265	1789	3362	2645
0.3265	2603	3475	2633
0.3265	2746	3278	2676
0.3265	2606	3337	2589
0.3265	2735	3237	2780
0.3265	2746	3392	2809
0.3265	2666	3378	2542
0.3265	2832	3335	2711
0.3265	2792	3391	2635
0.3265	2649	3221	2680
0.355	2349	4118	2704
0.355	2452	4269	2686
0.355	2406	3977	2640
0.355	2456	4283	2680
0.355	2383	4209	2574
0.355	2503	3982	2706
0.355	2478	4184	2602
0.355	2460	4174	2641
0.355	2373	4065	2597
0.355	2532	4209	2718
0.36	2813	3896	3680
0.36	2548	3974	3877
0.36	2795	3980	3493
0.36	2605	3908	3285
0.36	2612	3815	3571
0.36	2953	3847	3541
0.36	2823	3949	3559
0.36	2839	3817	3262
0.36	2696	3773	3386
0.36	2522	3938	2834
0.653	5500	6240	4573
0.653	5658	6049	4655
0.653	5669	6477	4313
0.653	5683	5843	4410
0.653	5787	5426	3812
0.653	6010	6339	4614
0.653	5834	6316	4582
0.653	5372	6018	4844
0.653	5724	6141	4619
0.653	5719	6360	4529
0.71	5764	7323	5196
0.71	5940	6831	4649
0.71	5585	7241	5161
0.71	5724	7312	4838
0.71	5868	6906	5660
0.71	4862	6936	5248
0.71	5619	7379	4426
0.71	6164	7287	5103
0.71	5618	7287	4237
0.71	5510	7237	4152
0.72	4741	6666	5773
0.72	5109	6513	5193
0.72	4905	5882	5720
0.72	5002	5644	5384
0.72	4784	6397	5101
0.72	4886	6487	5115
0.72	4722	6472	5455
0.72	5076	6567	4324
0.72	4957	6791	5544
0.72	4802	6602	4805

## Sheet: E. faecalis ATCC29212
	Surface-bound cell counts
OD600	PDDA	PEI	PSS
0.0878	874	624	760
0.0878	784	713	760
0.0878	1018	675	677
0.0878	795	614	679
0.0878	861	605	586
0.0878	842	674	654
0.0878	972	649	713
0.0878	830	740	664
0.0878	794	645	737
0.0878	841	678	651
0.0908	870	734	906
0.0908	832	843	908
0.0908	945	765	956
0.0908	818	747	881
0.0908	919	775	900
0.0908	887	724	862
0.0908	859	771	912
0.0908	852	883	841
0.0908	927	796	638
0.0908	873	789	914
0.0959	976	761	780
0.0959	903	840	838
0.0959	1034	869	867
0.0959	960	777	959
0.0959	772	887	991
0.0959	912	841	886
0.0959	930	892	880
0.0959	873	899	927
0.0959	898	916	844
0.0959	997	928	935
0.1755	1431	1418	1665
0.1755	1533	1483	1537
0.1755	1514	1505	1489
0.1755	1425	1462	1639
0.1755	1524	1427	1583
0.1755	1428	1452	1650
0.1755	1307	1464	1697
0.1755	1459	1394	1581
0.1755	1437	1376	1359
0.1755	1339	1456	1518
0.1815	1636	1581	1786
0.1815	1680	1378	1869
0.1815	1644	1471	1852
0.1815	1500	1381	1795
0.1815	1510	1302	1862
0.1815	1575	1573	1864
0.1815	1539	1643	1858
0.1815	1508	1545	1698
0.1815	1535	1552	1803
0.1815	1537	1502	1833
0.1918	1652	1492	1639
0.1918	1581	1487	1599
0.1918	1556	1681	2030
0.1918	1624	1663	1915
0.1918	1736	1676	1739
0.1918	1714	1599	2211
0.1918	1576	1423	1496
0.1918	1595	1602	1633
0.1918	1511	1696	1695
0.1918	1585	1615	1732
0.351	2779	2313	2777
0.351	2640	2373	2945
0.351	2854	2448	2998
0.351	2796	2356	2818
0.351	2859	1991	2937
0.351	2583	2351	2724
0.351	2580	2269	2585
0.351	2405	2338	3118
0.351	2741	2360	2916
0.351	2773	2360	2793
0.363	3233	2943	3136
0.363	3069	2885	3164
0.363	3154	2813	2767
0.363	3072	2966	3036
0.363	3391	2752	3389
0.363	3019	2944	2826
0.363	2880	2826	2988
0.363	3191	2658	3195
0.363	3140	2999	3198
0.363	2912	2960	2811
0.3835	2957	2919	3328
0.3835	3076	2705	3414
0.3835	3340	3151	3305
0.3835	3403	2927	2751
0.3835	3455	3112	3355
0.3835	3098	2918	3184
0.3835	2993	3010	3132
0.3835	3570	2874	3157
0.3835	3442	2943	3337
0.3835	3139	3060	3170
0.702	5222	4825	5358
0.702	5190	5039	5517
0.702	5280	5165	5726
0.702	5232	4665	5533
0.702	5186	4734	5693
0.702	5137	4840	5117
0.702	5452	5114	5423
0.702	5214	4923	5839
0.702	5289	4992	5643
0.702	5276	5049	5760
0.726	6009	5367	6457
0.726	6233	5427	6228
0.726	5916	5288	6517
0.726	5524	5330	6246
0.726	5840	5333	6134
0.726	5340	5382	5470
0.726	5933	5378	6261
0.726	6037	5682	6502
0.726	5659	5244	6211
0.726	5390	5392	6348
0.767	5961	5426	6266
0.767	6149	5200	6934
0.767	5794	5650	6609
0.767	5949	5413	6395
0.767	6043	5636	6660
0.767	6162	5449	6506
0.767	6050	4936	6615
0.767	5807	5472	6579
0.767	6086	5375	6652
0.767	5969	5215	6567

## Sheet: MRSA CA-USA300-10
	Surface-bound cell counts
OD600	PDDA	PEI	PSS
0.0898	801	722	811
0.0898	848	703	782
0.0898	825	727	847
0.0898	930	690	780
0.0898	858	701	787
0.0898	888	702	1316
0.0898	780	684	761
0.0898	850	722	811
0.0898	878	687	873
0.0898	882	708	770
0.0906	790	768	813
0.0906	769	702	795
0.0906	865	709	769
0.0906	799	749	812
0.0906	855	757	789
0.0906	785	724	741
0.0906	772	752	713
0.0906	860	740	791
0.0906	792	761	759
0.0906	772	712	859
0.0963	751	775	797
0.0963	756	706	771
0.0963	727	790	760
0.0963	763	779	740
0.0963	807	758	788
0.0963	741	727	759
0.0963	791	714	784
0.0963	711	762	790
0.0963	766	802	770
0.0963	786	750	807
0.1795	1434	1450	1493
0.1795	1445	1410	1465
0.1795	1384	1457	1464
0.1795	1455	1437	1502
0.1795	1468	1419	1716
0.1795	1441	1379	1394
0.1795	1387	1428	1514
0.1795	1369	1362	1483
0.1795	1415	1450	1593
0.1795	1431	1403	1771
0.1813	1463	1437	1597
0.1813	1499	1501	1729
0.1813	1428	1556	1609
0.1813	1433	1497	1725
0.1813	1411	1451	1539
0.1813	1435	1525	1719
0.1813	1472	1501	1770
0.1813	1478	1551	1627
0.1813	1462	1500	1642
0.1813	1490	1498	1658
0.1925	1487	1514	1748
0.1925	1572	1506	1810
0.1925	1549	1585	1804
0.1925	1454	1466	1882
0.1925	1462	1445	1754
0.1925	1497	1523	1754
0.1925	1505	1516	1723
0.1925	1385	1441	1812
0.1925	1456	1553	1786
0.1925	1455	1498	1741
0.359	2966	2759	3220
0.359	2915	2864	3312
0.359	2938	2831	3221
0.359	2766	3029	3291
0.359	3101	2744	3221
0.359	3089	2825	3218
0.359	2920	3054	3096
0.359	3031	2662	3256
0.359	3046	2887	3183
0.359	2949	3015	3063
0.3625	3058	3118	3425
0.3625	3351	3027	3209
0.3625	3071	3011	3478
0.3625	3146	3295	3486
0.3625	3253	2895	3311
0.3625	3240	2960	3442
0.3625	3296	3112	3421
0.3625	3324	3269	3504
0.3625	3347	2912	3476
0.3625	3381	3273	3324
0.385	3006	2970	3171
0.385	2832	3017	3212
0.385	2845	3076	3165
0.385	2774	2728	3266
0.385	2986	2703	3299
0.385	3018	2888	3334
0.385	2933	3057	3203
0.385	2774	2910	3260
0.385	2845	2778	3318
0.385	2886	2969	3294
0.718	5863	6213	6410
0.718	6054	6351	6447
0.718	6134	6056	6663
0.718	5932	6417	6527
0.718	6094	5979	6780
0.718	6194	5952	6760
0.718	5858	6373	6636
0.718	6071	6218	6521
0.718	6159	6240	6271
0.718	6188	5970	6485
0.725	6412	6093	6531
0.725	6280	6042	6518
0.725	6296	6314	6296
0.725	6224	6218	6633
0.725	6392	6283	6433
0.725	6483	6054	6376
0.725	6393	5964	6411
0.725	6284	6087	6198
0.725	6419	5865	6493
0.725	6256	5952	6613
0.77	6040	5995	6242
0.77	6144	5868	6361
0.77	5738	6237	6499
0.77	5966	6176	6287
0.77	5312	6092	6231
0.77	6099	5752	6489
0.77	6257	5845	6400
0.77	5835	5290	6205
0.77	5644	5268	6270
0.77	5965	5865	6191

## Sheet: VISA C506
	Surface-bound cell counts
OD600	PDDA	PEI	PSS
0.0935	900	729	1114
0.0935	978	655	1255
0.0935	995	659	1050
0.0935	1101	749	1142
0.0935	1040	623	1094
0.0935	983	674	1131
0.0935	1112	789	1065
0.0935	1021	713	1042
0.0935	962	679	1083
0.0935	927	748	1086
0.0953	966	700	1099
0.0953	1047	665	839
0.0953	1032	793	734
0.0953	1093	719	757
0.0953	1099	722	777
0.0953	964	771	734
0.0953	1078	720	712
0.0953	893	784	900
0.0953	1096	754	837
0.0953	1058	764	709
0.0993	792	792	1077
0.0993	750	791	740
0.0993	760	774	1117
0.0993	1027	725	738
0.0993	822	798	1023
0.0993	708	776	660
0.0993	914	701	746
0.0993	781	814	1029
0.0993	761	788	1364
0.0993	801	812	794
0.187	1523	1520	1791
0.187	1507	1464	1796
0.187	1263	1414	1899
0.187	1443	1461	1686
0.187	1492	1476	1921
0.187	1406	1452	1601
0.187	1409	1461	1641
0.187	1301	1498	1803
0.187	1500	1603	1678
0.187	1529	1499	1543
0.1905	1331	1473	1666
0.1905	1404	1512	1889
0.1905	1404	1520	1912
0.1905	1465	1454	1946
0.1905	1451	1351	1870
0.1905	1392	1385	1651
0.1905	1258	1410	1903
0.1905	1437	1406	1816
0.1905	1487	1371	1861
0.1905	1398	1504	1700
0.1985	1334	1364	1920
0.1985	1437	1337	2085
0.1985	1380	1440	1693
0.1985	1492	1422	2127
0.1985	1474	1509	1899
0.1985	1381	1398	2082
0.1985	1285	1450	1999
0.1985	1372	1555	2108
0.1985	1482	1473	2145
0.1985	1412	1464	2188
0.374	2958	2628	3092
0.374	3111	2379	3206
0.374	3033	2567	3129
0.374	2985	2587	3065
0.374	3062	2598	2988
0.374	2988	2513	2970
0.374	2975	2806	2877
0.374	3097	2547	3103
0.374	3022	2836	3168
0.374	3071	2549	2817
0.381	2809	2869	2913
0.381	2807	3055	2959
0.381	2778	2642	2622
0.381	2762	2843	3028
0.381	2860	2938	2836
0.381	2722	2992	3040
0.381	2806	2973	3275
0.381	2851	2998	3124
0.381	2869	2977	3091
0.381	2786	3150	2963
0.397	2734	2681	2587
0.397	2606	2766	2645
0.397	2764	2951	2468
0.397	2748	2747	2735
0.397	2754	2798	2702
0.397	2784	2896	2743
0.397	2649	2743	2827
0.397	2652	2852	2637
0.397	2473	2771	2655
0.397	2648	2777	2737
0.748	6046	5833	5751
0.748	5518	5848	5760
0.748	5577	5713	5637
0.748	5995	5560	5573
0.748	5662	5784	5785
0.748	5938	5742	5176
0.748	5898	5147	5689
0.748	5730	5885	5565
0.748	5932	5725	4912
0.748	5397	5762	5634
0.762	5803	5758	6348
0.762	5987	6159	6260
0.762	6000	6190	6332
0.762	5809	5405	6324
0.762	5789	6101	6118
0.762	5737	5794	6077
0.762	5973	6133	6407
0.762	5935	5709	6373
0.762	6017	6180	6361
0.762	5973	6154	6302
0.794	5339	6026	6035
0.794	5811	5881	5847
0.794	5684	6086	5935
0.794	5790	6043	5956
0.794	5801	6203	6037
0.794	5861	6274	6178
0.794	5609	6066	6103
0.794	5881	6124	5593
0.794	5776	6089	5808
0.794	5484	6143	5892

## Sheet: S. aureus ATCC29213
	Surface-bound cell counts
OD600	PDDA	PEI	PSS
0.0908	692	729	768
0.0908	741	709	724
0.0908	692	760	781
0.0908	720	759	730
0.0908	674	738	754
0.0908	682	722	744
0.0908	666	717	783
0.0908	680	729	729
0.0908	707	695	690
0.0908	717	737	762
0.0926	736	758	782
0.0926	755	746	804
0.0926	774	782	844
0.0926	723	793	862
0.0926	795	786	764
0.0926	792	770	778
0.0926	800	772	805
0.0926	734	775	775
0.0926	752	742	721
0.0926	797	798	776
0.0941	882	796	801
0.0941	889	860	812
0.0941	816	842	830
0.0941	889	891	804
0.0941	758	786	806
0.0941	838	819	808
0.0941	808	838	766
0.0941	792	848	814
0.0941	768	827	784
0.0941	762	906	840
0.1815	1240	1495	1780
0.1815	1295	1506	1709
0.1815	1251	1548	1654
0.1815	1222	1452	1760
0.1815	1210	1531	1779
0.1815	1267	1503	1761
0.1815	1183	1555	1720
0.1815	1218	1514	1853
0.1815	1225	1495	1756
0.1815	1215	1510	1813
0.1853	1457	1363	1856
0.1853	1328	1406	1719
0.1853	1535	1396	1652
0.1853	1435	1442	1788
0.1853	1355	1344	1785
0.1853	1418	1385	1725
0.1853	1569	1388	1634
0.1853	1449	1408	1708
0.1853	1439	1418	1823
0.1853	1496	1423	1780
0.1883	1581	1616	2056
0.1883	1579	1686	2090
0.1883	1528	1569	2071
0.1883	1618	1654	1993
0.1883	1642	1654	2088
0.1883	1619	1600	1828
0.1883	1555	1561	2072
0.1883	1586	1561	2036
0.1883	1506	1638	1973
0.1883	1472	1543	1951
0.363	3189	3082	3169
0.363	3169	3147	3185
0.363	2996	3131	3180
0.363	2883	3143	3136
0.363	3038	3258	3198
0.363	3198	3024	3066
0.363	3113	3117	3343
0.363	3112	3101	3224
0.363	3185	3009	3358
0.363	3032	3164	3147
0.3705	2883	3068	2955
0.3705	2827	3097	2958
0.3705	2922	3063	2858
0.3705	2926	2952	2883
0.3705	2707	3100	2825
0.3705	2809	3048	2971
0.3705	2798	2946	2985
0.3705	2712	2969	2864
0.3705	2700	3081	2966
0.3705	2830	3102	2967
0.3765	3161	3592	3276
0.3765	3178	3358	3168
0.3765	3125	3495	3216
0.3765	3111	3450	3379
0.3765	3158	3504	3374
0.3765	3167	3563	3346
0.3765	3348	3474	3297
0.3765	3090	3365	3398
0.3765	3105	3507	3435
0.3765	3119	3444	3442
0.726	5791	5806	5909
0.726	5784	5903	6119
0.726	6057	6012	6270
0.726	5655	5961	6187
0.726	5911	6010	6096
0.726	6034	6150	6143
0.726	5702	5860	6205
0.726	5906	6183	6186
0.726	5856	5679	6418
0.726	5736	6053	6077
0.741	5926	5664	7063
0.741	5599	5148	6910
0.741	5867	5878	6600
0.741	5129	5762	6696
0.741	5899	5594	7213
0.741	5763	5797	7048
0.741	5769	5821	6778
0.741	5890	5748	6046
0.741	5795	5645	7081
0.741	5872	5874	6611
0.753	6136	6383	6913
0.753	5894	6660	6920
0.753	6362	6124	6969
0.753	6228	6390	6960
0.753	6111	6335	6673
0.753	5872	6537	7163
0.753	6028	6589	6867
0.753	6243	6665	7060
0.753	6247	6083	7025
0.753	6357	6416	6882

## Sheet: S. aureus ATCC29213 walR
	Surface-bound cell counts
OD600	PDDA	PEI	PSS
0.0903	819	653	700
0.0903	649	725	703
0.0903	833	724	605
0.0903	915	677	808
0.0903	895	775	751
0.0903	803	719	681
0.0903	874	609	720
0.0903	790	551	911
0.0903	918	569	707
0.0903	758	682	719
0.0979	899	855	896
0.0979	938	831	887
0.0979	888	716	834
0.0979	783	716	903
0.0979	965	806	845
0.0979	952	868	971
0.0979	1007	826	903
0.0979	950	819	897
0.0979	920	835	844
0.0979	778	850	823
0.0991	1115	850	807
0.0991	1022	865	963
0.0991	1023	783	979
0.0991	977	796	767
0.0991	1005	811	931
0.0991	966	770	797
0.0991	927	764	846
0.0991	1007	874	935
0.0991	1007	806	835
0.0991	939	835	807
0.1805	1411	1217	1354
0.1805	1434	1394	1468
0.1805	1428	1577	1283
0.1805	1331	1441	1525
0.1805	1503	1679	1576
0.1805	1489	1565	1445
0.1805	1381	1310	1412
0.1805	1571	1315	1208
0.1805	1450	1612	1527
0.1805	1473	1268	1412
0.1958	1602	1596	1610
0.1958	1758	1524	1787
0.1958	1856	1674	1898
0.1958	1677	1750	1916
0.1958	1816	1739	1886
0.1958	1747	1799	1453
0.1958	1458	1802	1820
0.1958	1885	1758	1834
0.1958	1795	1741	1917
0.1958	1834	1664	1880
0.1983	1551	1771	1670
0.1983	1674	1917	1668
0.1983	1609	1731	1748
0.1983	1556	1828	1665
0.1983	1696	1753	1769
0.1983	1694	1865	1764
0.1983	1670	1764	1835
0.1983	1567	1719	1756
0.1983	1628	1523	1472
0.1983	1596	1421	1823
0.361	2710	2967	3190
0.361	2781	2554	3020
0.361	2590	3043	2821
0.361	2571	2560	3026
0.361	2491	2627	3138
0.361	2699	3018	2953
0.361	2375	2784	2772
0.361	2901	2972	2884
0.361	2531	2749	2940
0.361	2391	3031	2874
0.3915	3124	3246	3341
0.3915	3166	3093	3227
0.3915	3181	2984	3255
0.3915	2825	3192	3384
0.3915	3179	3199	3328
0.3915	3124	3161	3425
0.3915	2861	3051	3271
0.3915	3194	3256	3036
0.3915	3083	3205	3291
0.3915	3145	3135	3050
0.3965	3643	3602	3528
0.3965	3572	3513	3512
0.3965	3543	3092	3314
0.3965	3579	3453	3635
0.3965	3633	3234	3620
0.3965	3696	2893	3485
0.3965	3601	3296	3579
0.3965	3746	3529	3427
0.3965	3638	3359	3374
0.3965	3597	3351	3517
0.722	6019	5494	5615
0.722	6059	5108	5795
0.722	6034	5285	5382
0.722	6124	5062	5721
0.722	5494	5448	5678
0.722	5869	5467	5668
0.722	5900	5606	5929
0.722	6171	5432	5878
0.722	5848	5404	5509
0.722	6010	5454	5422
0.783	6618	6048	6662
0.783	6153	6237	6464
0.783	6909	5880	6560
0.783	6987	6217	6855
0.783	6849	6150	6594
0.783	6448	6483	6838
0.783	6810	6212	6937
0.783	6882	5841	6206
0.783	6577	6202	6574
0.783	6991	6209	6272
0.793	6376	5970	6731
0.793	6927	6216	7007
0.793	7007	6355	6797
0.793	7173	6222	6809
0.793	6966	6425	6998
0.793	6648	6251	6926
0.793	6761	6392	6847
0.793	7151	5873	6676
0.793	6896	5901	6776
0.793	6692	6264	6822

## Sheet: S. aureus ATCC29213 walK
	Surface-bound cell counts
OD600	PDDA	PEI	PSS
0.0903	819	653	700
0.0903	649	725	703
0.0903	833	724	605
0.0903	915	677	808
0.0903	895	775	751
0.0903	803	719	681
0.0903	874	609	720
0.0903	790	551	911
0.0903	918	569	707
0.0903	758	682	719
0.0979	899	855	896
0.0979	938	831	887
0.0979	888	716	834
0.0979	783	716	903
0.0979	965	806	845
0.0979	952	868	971
0.0979	1007	826	903
0.0979	950	819	897
0.0979	920	835	844
0.0979	778	850	823
0.0991	1115	850	807
0.0991	1022	865	963
0.0991	1023	783	979
0.0991	977	796	767
0.0991	1005	811	931
0.0991	966	770	797
0.0991	927	764	846
0.0991	1007	874	935
0.0991	1007	806	835
0.0991	939	835	807
0.1805	1411	1217	1354
0.1805	1434	1394	1468
0.1805	1428	1577	1283
0.1805	1331	1441	1525
0.1805	1503	1679	1576
0.1805	1489	1565	1445
0.1805	1381	1310	1412
0.1805	1571	1315	1208
0.1805	1450	1612	1527
0.1805	1473	1268	1412
0.1958	1602	1596	1610
0.1958	1758	1524	1787
0.1958	1856	1674	1898
0.1958	1677	1750	1916
0.1958	1816	1739	1886
0.1958	1747	1799	1453
0.1958	1458	1802	1820
0.1958	1885	1758	1834
0.1958	1795	1741	1917
0.1958	1834	1664	1880
0.1983	1551	1771	1670
0.1983	1674	1917	1668
0.1983	1609	1731	1748
0.1983	1556	1828	1665
0.1983	1696	1753	1769
0.1983	1694	1865	1764
0.1983	1670	1764	1835
0.1983	1567	1719	1756
0.1983	1628	1523	1472
0.1983	1596	1421	1823
0.361	2710	2967	3190
0.361	2781	2554	3020
0.361	2590	3043	2821
0.361	2571	2560	3026
0.361	2491	2627	3138
0.361	2699	3018	2953
0.361	2375	2784	2772
0.361	2901	2972	2884
0.361	2531	2749	2940
0.361	2391	3031	2874
0.3915	3124	3246	3341
0.3915	3166	3093	3227
0.3915	3181	2984	3255
0.3915	2825	3192	3384
0.3915	3179	3199	3328
0.3915	3124	3161	3425
0.3915	2861	3051	3271
0.3915	3194	3256	3036
0.3915	3083	3205	3291
0.3915	3145	3135	3050
0.3965	3643	3602	3528
0.3965	3572	3513	3512
0.3965	3543	3092	3314
0.3965	3579	3453	3635
0.3965	3633	3234	3620
0.3965	3696	2893	3485
0.3965	3601	3296	3579
0.3965	3746	3529	3427
0.3965	3638	3359	3374
0.3965	3597	3351	3517
0.722	6019	5494	5615
0.722	6059	5108	5795
0.722	6034	5285	5382
0.722	6124	5062	5721
0.722	5494	5448	5678
0.722	5869	5467	5668
0.722	5900	5606	5929
0.722	6171	5432	5878
0.722	5848	5404	5509
0.722	6010	5454	5422
0.783	6618	6048	6662
0.783	6153	6237	6464
0.783	6909	5880	6560
0.783	6987	6217	6855
0.783	6849	6150	6594
0.783	6448	6483	6838
0.783	6810	6212	6937
0.783	6882	5841	6206
0.783	6577	6202	6574
0.783	6991	6209	6272
0.793	6376	5970	6731
0.793	6927	6216	7007
0.793	7007	6355	6797
0.793	7173	6222	6809
0.793	6966	6425	6998
0.793	6648	6251	6926
0.793	6761	6392	6847
0.793	7151	5873	6676
0.793	6896	5901	6776
0.793	6692	6264	6822

## Sheet: S. aureus ATCC29213 walR EV
	Surface-bound cell counts
OD600	PDDA	PEI	PSS
0.0869	672	709	765
0.0869	612	672	640
0.0869	579	641	639
0.0869	713	715	730
0.0869	564	672	589
0.0869	635	630	623
0.0869	651	707	644
0.0869	613	729	681
0.0869	689	745	661
0.0869	647	719	638
0.089	622	782	675
0.089	633	779	808
0.089	633	816	861
0.089	637	753	720
0.089	682	773	709
0.089	706	768	1002
0.089	719	781	650
0.089	626	739	1004
0.089	580	723	706
0.089	604	802	697
0.097	639	821	662
0.097	830	890	697
0.097	656	768	702
0.097	645	900	701
0.097	776	883	729
0.097	716	764	1108
0.097	730	797	726
0.097	843	782	726
0.097	852	868	759
0.097	691	806	772
0.1738	1345	1358	1365
0.1738	1425	1324	1548
0.1738	1180	1286	1524
0.1738	1444	1310	1496
0.1738	1339	1254	1634
0.1738	1367	1214	1383
0.1738	1381	1280	1499
0.1738	1388	1265	1534
0.1738	1175	1315	1477
0.1738	1474	1339	1235
0.178	1498	1296	1615
0.178	1371	1199	1685
0.178	1559	1234	1621
0.178	1517	1250	1674
0.178	1370	1193	1565
0.178	1286	1247	1565
0.178	1229	1194	1710
0.178	1507	1265	1702
0.178	1549	1244	1723
0.178	1311	1197	1624
0.194	1565	1512	1643
0.194	1759	1559	1671
0.194	1765	1675	1626
0.194	1607	1449	1816
0.194	1984	1489	1747
0.194	1732	1512	1801
0.194	1749	1621	1460
0.194	1889	1597	1802
0.194	1602	1456	1634
0.194	1441	1462	1742
0.3475	2762	2383	2698
0.3475	2732	2597	2710
0.3475	3054	2601	2637
0.3475	3248	2788	2644
0.3475	2822	2652	2836
0.3475	2590	2838	3194
0.3475	2792	2711	2559
0.3475	2693	2864	2622
0.3475	2917	2814	2826
0.3475	2828	2548	2731
0.356	3072	2627	2917
0.356	3202	2819	2795
0.356	2963	2803	2713
0.356	2582	2630	3328
0.356	3066	2465	2610
0.356	3108	2535	2872
0.356	3031	2638	2885
0.356	3097	2796	3457
0.356	3138	2709	2716
0.356	2666	2686	2892
0.388	3179	2789	2888
0.388	2894	3174	2571
0.388	3135	3040	3016
0.388	3117	2808	2865
0.388	3034	2901	2889
0.388	3036	2810	2876
0.388	3147	2892	2909
0.388	3026	3043	2945
0.388	3405	2747	2789
0.388	3189	2902	2973
0.695	4820	5594	5774
0.695	5590	5494	5911
0.695	5162	5463	5532
0.695	5395	5656	5703
0.695	5367	5610	5694
0.695	5324	5470	5367
0.695	5035	5726	5800
0.695	5487	5635	5639
0.695	5620	5513	5753
0.695	5362	5636	5671
0.712	5434	5675	4949
0.712	5571	5556	4901
0.712	5377	5690	5167
0.712	5629	5548	5159
0.712	5457	5659	4995
0.712	5242	5579	4432
0.712	5022	5324	5030
0.712	4606	5665	5142
0.712	4599	5370	5180
0.712	5393	5722	5048
0.776	6686	5938	4206
0.776	6022	6185	4371
0.776	6377	5805	4494
0.776	6658	5838	4618
0.776	6025	6220	4831
0.776	6518	6099	4010
0.776	6090	6135	4219
0.776	6451	6073	3749
0.776	6710	6103	4107
0.776	6519	6016	4733

[truncated: 5 more sheets: S. aureus ATCC29213 walR murOP, MRSA CA-USA300-10 ∆tarO, Blind Test i (E. faecalis), Blind Test ii (A. baumannii), Blind Test iii (K. pneumoniae)]
